# Supplementary material for: Fossil coleoid cephalopod from the Mississippian Bear Gulch Lagerstätte sheds light on early vampyropod evolution
Source: Nat Commun. 2022 Mar 8;13:1107. doi: 10.1038/s41467-022-28333-5 (PMC8904582; doi:10.1038/s41467-022-28333-5)
Supplement: Supplementary file 3 — Supplementary Data 1 [file 41467_2022_28333_MOESM3_ESM.zip › Supplementary Data.nex]

BEGIN DATA;
	DIMENSIONS NTAX=79 NCHAR=153;
	FORMAT DATATYPE=standard MISSING=? GAP=-;
MATRIX
	Nautilus_pompilius 10--0-1111--------2--------------------------------------------------------0-0-0-0--------0000---------------0001-3-01100000-10000---0--0-0010120--020000
	Hibolithes_semisulcatus 112111111?1011111100--00-0-4--00--?0011-??0?-0------0-------0---00---------????111?????????1??0??????????????1???????0???????????????????????????????????
	Phragmoteuthis_bisinuata 112111111011111?0100--?0-?33?120-000??20110220------0-------0---00---------????????????????1?????????????????1???????????????????????????????????????????
	Bathyteuthis_abyssicola 1120110---11010-00-??000-42--5-0-00-2121??00-10--1001110100-101000---------10000-10-10010-100101100111011111111110110010001101100000-0-0101010110000001??
	Chtenopteryx_sicula 1120110---1100--00-??010-42-03-1110-2121??10-1110110111110100---00---------10010-10-10010-000101100111011011111111110010001101000000-0-0101010110000001??
	Idiosepius_pygmaeus 1110110---1100--00-??000-1?--?-10??-2020??0?-111010110--110-0---00---------10000-10-10100-10010110011101101101010--00010001131001000-0-010101111000100???
	Doryteuthis_amerigo_pealeii 1120110---1100--00-??000-43--2-1110-2121??11-10--010110-0-100---00---------10110-10-10000-000101100111011011011111110110001101001000-0-010101101000100100
	Abralia_trigonura 1120110---1100--01-10-00-34--3-1110-2121??11-10--110111010100---00---------10110-10-1000100001111001110110110111102000100111?1000000-0-010101011000100111
	Architeuthis_dux 1120110---1100--01-10-10-42-?2-1110-2121??11-1110111111010100---00---------10010-10-100011000101100111011011011110100010001101000000-0-010101011000100111
	Cranchia_scabra 1120110---1100--01-??001151--3-1000-2121??00-10--01011110-100---00---------10010-10-10000-000101100111011011010111100010002??1000000-0-010101011000100111
	Cycloteuthis_sirventi 1120110---1100--00-??001153--2-1020-2121??11-10--01011100-100---00---------10000-10-100011000101100111011011011111100010001111000000-0-010101011000000111
	Gonatus_antarcticus 112011101011010001010-10-53-03-1000-2120??10-0------0-------111000---------10110-10-100111000111100111111111111111100010001101000000-0-010101011000100111
	Histioteuthis_celetaria 1120110---1100--00-??000-33--4-1100-2121??00-10--010110-0-10101000---------10011010-1001111001011001?????????11110100010101101110000-0-010101011010000111
	Histioteuthis_corona 1120110---1100--00-??000-43--3-1110-2121??10-10--010110-0-10101000---------10011110-100111100101100111011011010110100010101101110000-0-010101011010000111
	Lepidoteuthis_grimaldii 1120110---1100--00-??001151--2-1000-2121??10-11101000-------0---00---------10010-10-110???000111100111011011010111100010001101000000-0-010101011000000111
	Mastigoteuthis_agassizi 1120110---1100--00-??001151--3-1110-2121??11-0------0-------101000---------10011010-10010-000101100111011011010111100010001131000000-0-010101011000000111
	Octopoteuthis_sicula 1120110---1100--00-??001154--3-1110-2121??10-1110010110-0-100---00---------10011010-110???000111100111011011010111000010001101000000-0-010101011000000111
	Ommastrephes_bartramii 112011100-1101000100--00-52--0-1000-2121??11-11101000-------101010---------10110-10-100011000101100111011011011110100010001121000000-0-010101011000100111
	Onychoteuthis_banksii 11201110??1101000100--10-52-01-1100-2121??11-10--110111110100---00---------10110-10-100011000101100111011011011111100010011101000000-0-010101011000000111
	Thysanoteuthis_rhombus 1120110---1100--00-??000-33--5-1100-2121??01-11101100-------101000---------10110-10-1000101001011001110110110111111000100011210000?????010101011000100111
	Sepia_officinalis 11201011101100--1110--10-14-1?-10?0-2020??0?-0------0-------0---00---------10200-10-10110-100101100111011011011111010010001101001000-0-010001101000100?00
	Heteroteuthis_hawaiiensis 0---------------------------?------------------------------------0---------1000??10-10110-100101100111011011010111000010001101001000-0-010001101010000100
	Rossia_pacifica 1100110---1100--01-??010-51-00-1100-2120??11210--11?0-------111000---------10001010-10110-10010110011101111111011???00100011?1001000-0-010001101010000100
	Spirula_spirula 11110-1110---1110-1---------------------??---------------------------------1001??10-10110-100101100111111111111111000010001101000000-0-010001101000100100
	Cirrothauma_murrayi 1110110---0010--01011000-0-----?---0----??-----------------------0---------1000111110-----1001000-1210-10-10-0010---00110010-0000121111111010000100011000
	Opisthoteuthis_agassizi 1110110---0010--01011000-0---------0----??-----------------------0---------1000111110-----1011000-1210-10-10-0010---00010010-000012111110-010000100011000
	Stauroteuthis_syrtensis 1110110---0010--01011000-0---------0----??-----------------------0---------1000111110-----1011000-1210-10-10-0010---00010010-0000121111111010000100011000
	Amphitretus_pelagicus 0--------------------------------------------------------------------------0---??1110-----1001000-1210-10-11010?0---0010002??01021??????101100101010?1000
	Argonauta_nodosa 0--------------------------------------------------------------------------0---??1110-----1001000-121101101101010---0010001130002121111110110010101001000
	Haliphron_atlanticus 1110110---0010--00011000-0-----?---2----??-----------------------0---------0---111110-----1001000-1210-1101101010---1010001100002121111110110010101001000
	Japetella_diaphana 0--------------------------------------------------------------------------0---??1110-----1001000-1210-10-10-1010---00100000-01021211111101100101010?1000
	Keuppia_hyperbolaris 1110110---0010--00011000-0---------0----??-----------------------0---------????111??0-----10??0??????????????10??????????????????????????????????????1000
	Keuppia_levante 1110110---0010--00011000-0---------0----??-----------------------0---------0---111110-----00010?????1101101101???????????????????????????????????????1000
	Octopus_vulgaris 1110110---0010--00011000-0---------2----??-----------------------0---------0---111110-----1001000-121101101101010---00100000-0002121111110110010101001000
	Ocythoe_tuberculata 0--------------------------------------------------------------------------0---??1110-----0001000-121101101101010---1010001110002121111110110010101001000
	Palaeoctopus_newboldi 1110110---0010--00011000-0---------0----??-----------------------0---------10?0111110-----?0010?11???????????1??????0????????????????????????????????1000
	Styletoctopus_aff_annae 1110110---0010--00011000-0---------2----??-----------------------0---------????111??0-----???????????????????1??????0????????????????????????????????1000
	Geopeltis_simplex 1120110---1110--01010-00-333-110-?00201-0-023???????110-10100---?0---------??????????????????????????????????????????????????????????????????????????????
	Jeletzkyteuthis_coriaceus 1120110---1110--01010-00-244-0111100211-11011???????1110????0---?1???????????????1100-----???????????????????????????????????????????????????????????????
	Leptoteuthis_gigas 1120110---1110--01010-00-243-1100201212011001???????111010100---00---------11100-11?0-----101100????????????????????00???????????????????????????????????
	Loligosepia_aalensis 1120110---1110--01010-00-244-0111100201-11011???????1110????0---?1?????????????0-11?0-----?0??0??????????????1??????0????????????????????????????????????
	Loligosepia_bucklandi 1120110---1110--01010-00-144-0011100201-11011???????1110????0---?0---------??????????????????????????????????????????????????????????????????????????????
	Parabelopeltis_flexuosa 1120110---1110--01010-00-133-010-?00201-1001211101111???????0---?1???????????????????????????????????????????????????????????????????????????????????????
	Proteroctopus_ribeti 1120110---1110--01010010-143000???0020?????44110-110110-??110---00---------10001111?0-----00110011??1101101100??0---00????????00?????????????????000??0??
	Boreopeltis_sagittata 1120110---1010--0100--10-3-31-10--00210----1-???????11101010111100---------??????????????????????????????????????????????????????????????????????????????
	Boreopeltis_smithi 1120110---1010--0100--10-3-21-00--00210----1-???????11101010111100---------??????????????????????????????????1???????????????????????????????????????????
	Dorateuthis_syriaca 1120110---1010--0100--10-4-20-00--00210----1-10--11?11111010111000---------10000-11?0-----001?0??????????????1??????01???????????????????????????????????
	Plesioteuthis_prisca 1120110---1010--0100--10-4-30-00--00210----0-10--10011111010101010---------100?0-1??0-----101100????10-10-???1???????1???????????????????????????????????
	Plesioteuthis_subovata 1120110---10?0--0100--00-4-?--?0--0???20---0-???????11111111101010---------??????1??0-----??1????????????????????????????????????????????????????????????
	Senefelderiteuthis_tricarinata 1120110---1010--0100--10-4-3?-00--00210----1-???????110-1010111000---------10000-11?0-----101?00????????????????????0????????????????????????????????????
	Actinosepia_canadensis 11?0110---1110--01010-00-110-0110010202110044???????1110101011010100?001011??????????????????????????????????????????????????????????????????????????????
	Glyphidopsis_waagei 1120110---1110--01011000-111-1111100??2010023???????111110100---0101?000?01????10????????????????????????????1???????????????????????????????????????????
	Glyphiteuthis_abisaadiorum 1120110---1110--01011000-300-011110020210-023???????111110100---01?1??0?101110?0-1????????001?0??????????????1????????????????00?????????????????????????
	Glyphiteuthis_freijii 1120110---1110--01011000-200-011111020210-0231110110111110100---01????0111011001011?0-----00??0?????????????????????0?????????00?????????????????????????
	Glyphiteuthis_libanotica 1120110---1110--01011000-311-011111020210-02310--110111110100---0111200010110?00-1??0-----00?10?0-???????????????????????????????????????????????????????
	Glyphiteuthis_minor 11?0110---1110--01011000-111-1111100202010034???????111110100---01??2?0??????????????????????????????????????????????????????????????????????????????????
	Glyphiteuthis_ornata 1120110---1110--01011000-122-0111110202110033???????111110100---01?1??011?0??????????????????????????????????????????????????????????????????????????????
	Glyphiteuthis_rhinophora 1120110---1110--0?0??????2?????100?0??21??03?10--110111110100---01???????????????????????????????????????????????????????????????????????????????????????
	Muensterella_scutellaris 1120110---1110--01011100-001-121130020210-044???????1111100-0---00---------112?111??0-----100100????10-???1101??????0????????????????????????????????????
	Palaeololigo_oblonga 1120110---1110--01011000-211-131120?1-2?0-0121111110111110100---00---------1010??1??0-----???????????????????1???????????????????????????????????????????
	Rachiteuthis_donovani 1120110---1110--01011000-400-111000020211001110--11011111010111000---------10110-11?0-----00??0??????????????1??????01??????0????????????????????????????
	Styloteuthis_convexa 11?0110---1110--01011000-4??-0111?000-??10044???????1111??100---00---------??????????????????????????????????????????????????????????????????????????????
	Teudopsinia_haasi 11?0110---1110--01011100-211-111120020210-012111111?111110100---00---------??????????????????????????????????????????????????????????????????????????????
	Teudopsis_bollensis 11?0110---1110--01011000-211-11111001-2110023???????111110100---00---------??????????????????????????????????????????????????????????????????????????????
	Teudopsis_bunelii 11?0110---1110--01011000-321-011130020210-011???????111110100---00---------??????????????????????????????????????????????????????????????????????????????
	Teudopsis_jeletzkyi 11?0110---1110--0?0???00-121-?111100212?1102410--110111110100---00---------??????????????????????????????????????????????????????????????????????????????
	Teudopsis_subcostata 11?0110---1110--01011000-121-0111100202111034???????111110100---00---------??????????????????????????????????????????????????????????????????????????????
	Trachyteuthis_bacchiai 11?0110---1110--0?0???00-211-11110002020100230------0-------0---01??2???000??????????????????????????????????????????????????????????????????????????????
	Trachyteuthis_covacevichi 11?0110---1110--0?0??????111?01111001-210-034???????0-------0---01001100000??????????????????????????????????1???????????????????????????????????????????
	Trachyteuthis_hastiformis 1120110---1110--01011000-111-01110001-200-0340------0-------0---011020000001100??1???????????????????????????????????????????????????????????????????????
	Trachyteuthis_nusplingensis 11?0110---1110--0?0???00-111-11110001-200-034???????0-------0---01002111000??????????????????????????????????????????????????????????????????????????????
	Trachyteuthis_teudopsiformis 11?0110---1110--0101100??111-01111001-21100341???110111110100---010?1100000??????????????????????????????????????????????????????????????????????????????
	Vampyronassa_rhodanica 1120110---1??0--01010-???1?????0-????????????0------0-------0---00---------10000-1??0-----10110?????10-10-10-0????????????????????????????????????????0??
	Vampyroteuthis_infernalis 1120110---1110--01010-10-2320021000121200-1330------10--100-0---00---------1100111100-----10110011?00--0--10-011????00100000-1000111010110100010000000000
	Acanthoteuthis_speciosus 11211111101??11?1100--?0-4?????0-????????????0------0-------0---00---------100?0-10-0-----010100????110-101100???????01??????????????????????????????????
	Idahoteuthis_parisiana 1120110---1010--0100--?0-?-??-?1-?0???21??-?????????111110??0---00---------1001??????????????????????????????1???????0???????????????????????????????????
	Belemnotheutis_antiquus 112111111011?1111100--?0-1?????113????20?????0------0-------0---00---------????1010-0-----010100???????10-10-1???????????????????????????????????????????
	Gordoniconus_beargulchensis 112110111?1001100100--00-4-----0--0-211----1-0------0-------0---00---------0---0-10-0-----?0??0??????????????0??????00???????????????????????????????????
	Syllipsimopodi_bideni 1120110---1000--0100--00-2-2--00--00201----1-???????111010110---00---------10010-1?-0-----000100????1101101101??????00???????????????????????????????????
;
END;
BEGIN MRBAYES;
OUTGROUP Nautilus_pompilius;
ctype ordered: 25 26 27 29 30 33 43 44 68 69;
lset coding=variable rates=lnorm;
calibrate
Nautilus_pompilius=Fixed(469.4)
Hibolithes_semisulcatus=Fixed(237.0)
Belemnotheutis_antiquus=Fixed(165.3)
Phragmoteuthis_bisinuata=Fixed(254.2)
Doryteuthis_amerigo_pealeii=Fixed(2.58)
Sepia_officinalis=Fixed(72.2)
Spirula_spirula=Fixed(154.8)
Argonauta_nodosa=Fixed(33.9)
Keuppia_hyperbolaris=Fixed(100.5)
Keuppia_levante=Fixed(100.5)
Palaeoctopus_newboldi=Fixed(85.7)
Styletoctopus_aff_annae=Fixed(100.5)
Geopeltis_simplex=Fixed(184.2)
Jeletzkyteuthis_coriaceus=Fixed(184.2)
Leptoteuthis_gigas=Fixed(154.8)
Loligosepia_aalensis=Fixed(184.2)
Loligosepia_bucklandi=Fixed(184.2)
Parabelopeltis_flexuosa=Fixed(184.2)
Boreopeltis_sagittata=Fixed(149.2)
Boreopeltis_smithi=Fixed(100.5)
Dorateuthis_syriaca=Fixed(126.5)
Plesioteuthis_prisca=Fixed(154.8)
Plesioteuthis_subovata=Fixed(149.2)
Senefelderiteuthis_tricarinata=Fixed(149.2)
Actinosepia_canadensis=Fixed(83.7)
Glyphidopsis_waagei=Fixed(100.5)
Glyphiteuthis_abisaadiorum=Fixed(100.5)
Glyphiteuthis_freijii=Fixed(100.5)
Glyphiteuthis_libanotica=Fixed(100.5)
Glyphiteuthis_minor=Fixed(93.9)
Glyphiteuthis_ornata=Fixed(93.9)
Glyphiteuthis_rhinophora=Fixed(100.5)
Muensterella_scutellaris=Fixed(154.8)
Palaeololigo_oblonga=Fixed(149.2)
Rachiteuthis_donovani=Fixed(100.5)
Styloteuthis_convexa=Fixed(93.9)
Teudopsinia_haasi=Fixed(149.2)
Teudopsis_bollensis=Fixed(184.2)
Teudopsis_bunelii=Fixed(184.2)
Teudopsis_jeletzkyi=Fixed(184.2)
Teudopsis_subcostata=Fixed(184.2)
Trachyteuthis_bacchiai=Fixed(100.5)
Trachyteuthis_covacevichi=Fixed(161.5)
Trachyteuthis_hastiformis=Fixed(154.8)
Trachyteuthis_nusplingensis=Fixed(154.8)
Trachyteuthis_teudopsiformis=Fixed(149.2)
Vampyronassa_rhodanica=Fixed(165.3)
Proteroctopus_ribeti=Fixed(165.3)
Gordoniconus_beargulchensis=Fixed(330.3)
Syllipsimopodi_bideni=Fixed(330.3)
Idahoteuthis_parisiana=Fixed(249.9)
Acanthoteuthis_speciosus=Fixed(165.3)
;
prset nodeagepr = calibrated;
constraint ingroup = 2-.;
constraint oegopsida = 8-20;
prset topologypr = constraints (ingroup,oegopsida);
prset clockvarpr=igr;
prset igrvarpr=exp(10.0);
prset clockratepr = normal(0.0025,0.1);
prset brlenspr=clock:fossilization;
prset samplestrat = random;
	prset speciationpr=uniform(0,10);
	prset extinctionpr=beta(1,1);
	prset fossilizationpr=beta(1,1);
prset treeagepr = offsetexp(486.9,529.0);
mcmc ngen=40000000 printfreq=1000 nruns=4 samplefreq=1000 nchains=4 savebrlens=yes filename=syllipsimopodi;
sumt burnin=25000 contype=allcompat;
sump burnin=25000;
end;
