# Supplementary material for: Fossil coleoid cephalopod from the Mississippian Bear Gulch Lagerstätte sheds light on early vampyropod evolution
Source: Nat Commun. 2022 Mar 8;13:1107. doi: 10.1038/s41467-022-28333-5 (PMC8904582; doi:10.1038/s41467-022-28333-5)
Supplement: Supplementary file 5 — Source Data [file 41467_2022_28333_MOESM5_ESM.zip]

Archive with 1 entries (1 files):
- Source Data.tre
