# Supplementary material for: Fossil coleoid cephalopod from the Mississippian Bear Gulch Lagerstätte sheds light on early vampyropod evolution
Source: Nat Commun. 2022 Mar 8;13:1107. doi: 10.1038/s41467-022-28333-5 (PMC8904582; doi:10.1038/s41467-022-28333-5)
Supplement: Supplementary file 5 — Source Data [file 41467_2022_28333_MOESM5_ESM.zip › Source Data.tre]

#NEXUS
[ID: 8710980446]
begin taxa;
	dimensions ntax=79;
	taxlabels
		Nautilus_pompilius
		Hibolithes_semisulcatus
		Phragmoteuthis_bisinuata
		Bathyteuthis_abyssicola
		Chtenopteryx_sicula
		Idiosepius_pygmaeus
		Doryteuthis_amerigo_pealeii
		Abralia_trigonura
		Architeuthis_dux
		Cranchia_scabra
		Cycloteuthis_sirventi
		Gonatus_antarcticus
		Histioteuthis_celetaria
		Histioteuthis_corona
		Lepidoteuthis_grimaldii
		Mastigoteuthis_agassizi
		Octopoteuthis_sicula
		Ommastrephes_bartramii
		Onychoteuthis_banksii
		Thysanoteuthis_rhombus
		Sepia_officinalis
		Heteroteuthis_hawaiiensis
		Rossia_pacifica
		Spirula_spirula
		Cirrothauma_murrayi
		Opisthoteuthis_agassizi
		Stauroteuthis_syrtensis
		Amphitretus_pelagicus
		Argonauta_nodosa
		Haliphron_atlanticus
		Japetella_diaphana
		Keuppia_hyperbolaris
		Keuppia_levante
		Octopus_vulgaris
		Ocythoe_tuberculata
		Palaeoctopus_newboldi
		Styletoctopus_aff_annae
		Geopeltis_simplex
		Jeletzkyteuthis_coriaceus
		Leptoteuthis_gigas
		Loligosepia_aalensis
		Loligosepia_bucklandi
		Parabelopeltis_flexuosa
		Proteroctopus_ribeti
		Boreopeltis_sagittata
		Boreopeltis_smithi
		Dorateuthis_syriaca
		Plesioteuthis_prisca
		Plesioteuthis_subovata
		Senefelderiteuthis_tricarinata
		Actinosepia_canadensis
		Glyphidopsis_waagei
		Glyphiteuthis_abisaadiorum
		Glyphiteuthis_freijii
		Glyphiteuthis_libanotica
		Glyphiteuthis_minor
		Glyphiteuthis_ornata
		Glyphiteuthis_rhinophora
		Muensterella_scutellaris
		Palaeololigo_oblonga
		Rachiteuthis_donovani
		Styloteuthis_convexa
		Teudopsinia_haasi
		Teudopsis_bollensis
		Teudopsis_bunelii
		Teudopsis_jeletzkyi
		Teudopsis_subcostata
		Trachyteuthis_bacchiai
		Trachyteuthis_covacevichi
		Trachyteuthis_hastiformis
		Trachyteuthis_nusplingensis
		Trachyteuthis_teudopsiformis
		Vampyronassa_rhodanica
		Vampyroteuthis_infernalis
		Acanthoteuthis_speciosus
		Idahoteuthis_parisiana
		Belemnotheutis_antiquus
		Gordoniconus_beargulchensis
		Syllipsimopodi_bideni
		;
end;
begin trees;
	translate
		1	Nautilus_pompilius,
		2	Hibolithes_semisulcatus,
		3	Phragmoteuthis_bisinuata,
		4	Bathyteuthis_abyssicola,
		5	Chtenopteryx_sicula,
		6	Idiosepius_pygmaeus,
		7	Doryteuthis_amerigo_pealeii,
		8	Abralia_trigonura,
		9	Architeuthis_dux,
		10	Cranchia_scabra,
		11	Cycloteuthis_sirventi,
		12	Gonatus_antarcticus,
		13	Histioteuthis_celetaria,
		14	Histioteuthis_corona,
		15	Lepidoteuthis_grimaldii,
		16	Mastigoteuthis_agassizi,
		17	Octopoteuthis_sicula,
		18	Ommastrephes_bartramii,
		19	Onychoteuthis_banksii,
		20	Thysanoteuthis_rhombus,
		21	Sepia_officinalis,
		22	Heteroteuthis_hawaiiensis,
		23	Rossia_pacifica,
		24	Spirula_spirula,
		25	Cirrothauma_murrayi,
		26	Opisthoteuthis_agassizi,
		27	Stauroteuthis_syrtensis,
		28	Amphitretus_pelagicus,
		29	Argonauta_nodosa,
		30	Haliphron_atlanticus,
		31	Japetella_diaphana,
		32	Keuppia_hyperbolaris,
		33	Keuppia_levante,
		34	Octopus_vulgaris,
		35	Ocythoe_tuberculata,
		36	Palaeoctopus_newboldi,
		37	Styletoctopus_aff_annae,
		38	Geopeltis_simplex,
		39	Jeletzkyteuthis_coriaceus,
		40	Leptoteuthis_gigas,
		41	Loligosepia_aalensis,
		42	Loligosepia_bucklandi,
		43	Parabelopeltis_flexuosa,
		44	Proteroctopus_ribeti,
		45	Boreopeltis_sagittata,
		46	Boreopeltis_smithi,
		47	Dorateuthis_syriaca,
		48	Plesioteuthis_prisca,
		49	Plesioteuthis_subovata,
		50	Senefelderiteuthis_tricarinata,
		51	Actinosepia_canadensis,
		52	Glyphidopsis_waagei,
		53	Glyphiteuthis_abisaadiorum,
		54	Glyphiteuthis_freijii,
		55	Glyphiteuthis_libanotica,
		56	Glyphiteuthis_minor,
		57	Glyphiteuthis_ornata,
		58	Glyphiteuthis_rhinophora,
		59	Muensterella_scutellaris,
		60	Palaeololigo_oblonga,
		61	Rachiteuthis_donovani,
		62	Styloteuthis_convexa,
		63	Teudopsinia_haasi,
		64	Teudopsis_bollensis,
		65	Teudopsis_bunelii,
		66	Teudopsis_jeletzkyi,
		67	Teudopsis_subcostata,
		68	Trachyteuthis_bacchiai,
		69	Trachyteuthis_covacevichi,
		70	Trachyteuthis_hastiformis,
		71	Trachyteuthis_nusplingensis,
		72	Trachyteuthis_teudopsiformis,
		73	Vampyronassa_rhodanica,
		74	Vampyroteuthis_infernalis,
		75	Acanthoteuthis_speciosus,
		76	Idahoteuthis_parisiana,
		77	Belemnotheutis_antiquus,
		78	Gordoniconus_beargulchensis,
		79	Syllipsimopodi_bideni
		;
tree con_all_compat = [&R] (1[&prob=1.00000000e+000,prob_stddev=0.00000000e+000,prob_range={1.00000000e+000,1.00000000e+000},prob(percent)="100",prob+-sd="100+-0",height_mean=3.43536852e+000,height_median=3.39145528e+000,height_95%HPD={2.48026815e+000,4.47281020e+000},age_mean=4.69400025e+002,age_median=4.69400024e+002,age_95%HPD={4.69399957e+002,4.69400100e+002}]:3.761657e+001[&length_mean=3.088…
end;
